# Supplementary material for: Effects of delayed NSAID administration after experimental eccentric contraction injury – A cellular and proteomics study
Source: PLoS One. 2017 Feb 28;12(2):e0172486. doi: 10.1371/journal.pone.0172486 (PMC5330483; doi:10.1371/journal.pone.0172486)
Supplement: S1 Table — (XLSX) [file pone.0172486.s001.xlsx]

## Sheet: Sheet1
									T-Test			G-Test
PROTEIN	Protein Name	Accession Number	Short Description of Function	TOTAL # PEPTIDES	# of PEPTIDES PASSING FILTERS	Up or Down w INJURY	MINIMUM P-VALUE	Test	T-TEST P-VALUE	FOLD CHANGE	>3 BOTH GROUPS	G-TEST P-VALUE	No INJURY	INJURY	INJURY minus No INJURY
Apoptosis-Related
GLRX5	Glutaredoxin-related protein 5; mitochondrial	Q80Y14	Involved in iron homeostasis; protect against ROS-induced apoptosis [PMID19442627]	4	2	Up	0.0463	T	0.0463465	1.32915	Yes	1	8	8	0
SLK	STE20-like serine/threonine-protein kinase	O54988	Mediates apoptosis and actin stress fiber dissolution	1	1	Down	0.0408	G		1.7038	No	0.0407595	6	2	-4
Cell Cycle Control, Cell Division, Chromatin Structure & Dynamics
2ABD	Serine/threonine-protein phosphatase 2A 55 kDa regulatory subunit B delta isoform	Q925E7	B regulatory subunit of phosphatase PP2A; plays a key role in cell cycle	2	2	Up	0.0328	G		-1.20656	No	0.0327904	3	7	4
FIS1	Mitochondrial fission 1 protein	Q9CQ92	Involved in mitochondrial fission during cell replication; can induce cytochrome C release leading to apoptosis	4	3	Up	0.0207	T	0.0207031	1.82965	Yes	0.228046	7	8	1
CSPG4	Chondroitin sulfate proteoglycan 4	Q8VHY0	Proteoglycan playing a role in cell proliferation and migration	1	1	Down	0.0086	G	0.825305	-1.07802	Yes	0.00859853	8	4	-4
GCP2	Gamma-tubulin complex component 2	Q921G8	Involved in microtubule nucleation at the centrosome.	1	1	Down	0.0268	T	0.0268254	-1.34602	Yes	1	6	6	0
K2C7	Keratin; type II cytoskeletal 7	Q9DCV7	Blocks interferon-dependent interphase and stimulates DNA synthesis in cells	1	1	Up	0.0464	T	0.0464265	1.38965	Yes	1	8	8	0
NEDD8	NEDD8	P29595	Ubiquitin-like protein involved in cell cycle control and embryogenesis	1	1	Up	0.0486	T	0.0485699	1.37217	Yes	1	6	6	0
Metabolism and Transport
ACAD8	Isobutyryl-CoA dehydrogenase; mitochondrial	Q9D7B6	Valine catabolism	6	1	Up	0.0073	T	0.00726528	1.98669	No	0.588693	6	5	-1
ALBU	Serum albumin	P07724	Main protein of plasma; transports ions (esp Zn++), fatty acids, hormones, etc	95	73	Up	0.0441	T	0.0440516	1.65131	Yes	1	8	8	0
CES1D	Carboxylesterase 1D	Q8VCT4	Major lipase in white adipose tissue.	3	1	Up	0.0015	G		1.17909	No	0.00146346	1	7	6
CRIP1	Cysteine-rich protein 1	P63254	May function as a zinc intracellular transport protein	3	2	Up	0.0371	T	0.037069	1.5641	Yes	0.228046	7	8	1
CX6A1	Cytochrome c oxidase subunit 6A1; mitochondrial	P43024	A nuclear-coded polypeptide chain of cytochrome c oxidase	1	1	Up	0.0086	G		1.61854	No	0.00859853	1	6	5
CX6A2	Cytochrome c oxidase subunit 6A2; mitochondrial	P43023	A nuclear-coded polypeptide chain of cytochrome c oxidase	2	2	Down	0.037	T	0.0369858	-4.03535	No	0.588693	6	5	-1
EST1	Liver carboxylesterase 1	Q8VCC2	Liver detoxification enzyme.	1	1	Up	0.0015	G		1.17909	No	0.00146346	1	7	6
EST1C	Carboxylesterase 1C	P23953	A carboxylesterase	13	9	Up	0.005	T	0.00497772	2.14993	Yes	1	8	8	0
ESTD	S-formylglutathione hydrolase	Q9R0P3	Thioester hydrolase	9	7	Up	0.0412	T	0.0411767	1.49296	Yes	1	8	8	0
FETUB	Fetuin-B	Q9QXC1	Blood carrier protein	2	1	Down	0.0275	G	0.748721	-1.3028	Yes	0.0275267	8	5	-3
GLU2B	Glucosidase 2 subunit beta	O08795	Regulatory subunit of glucosidase; glycan metabolism	3	1	Up	0.0408	G	0.596233	-1.18274	No	0.0407595	2	6	4
NDUB3	NADH dehydrogenase [ubiquinone] 1 beta subcomplex subunit 3	Q9CQZ6	Accessory subunit of the mitochondrial membrane respiratory chain NADH dehydrogenase (Complex I)	2	2	Up	0.0318	T	0.0318027	1.41502	Yes	1	8	8	0
NDUB7	NADH dehydrogenase [ubiquinone] 1 beta subcomplex subunit 7	Q9CR61	Accessory subunit of the mitochondrial membrane respiratory chain NADH dehydrogenase (Complex I)	8	3	Up	0.0368	T	0.0367691	1.52482	Yes	0.0802771	6	8	2
TRFE	Serotransferrin	Q63915	Iron-binding blood plasma glycoprotein	46	41	Up	0.042	T	0.041963	1.74187	Yes	1	8	8	0
Translation, Ribosome Structure/Function/Biogenesis
EF1B	Elongation factor 1-beta	O70251	Stimulates the exchange of GDP bound to EF-1-alpha to GTP.	7	5	Up	0.0366	T	0.0366248	1.49006	Yes	1	8	8	0
HNRPC	Heterogeneous nuclear ribonucleoproteins C1/C2	Q9Z204	Binds pre-mRNA and nucleates the assembly of 40S hnRNP particles.	2	1	Up	0.0005	G	0.126805	-1.45613	No	0.000484951	2	8	6
RL12	60S ribosomal protein L12	P35979	Ribosomal protein; Binds directly to 26S ribosomal RNA.	6	6	Up	0.0233	T	0.0232554	1.5138	Yes	1	8	8	0
RL14	60S ribosomal protein L14	Q9CR57	Belongs to the ribosomal protein L14e family	5	4	Up	0.0437	T	0.0437061	1.51993	Yes	1	8	8	0
RL23	60S ribosomal protein L23	P62830	Belongs to the ribosomal protein L14P family.	7	2	Up	0.0086	G	0.380533	1.51086	No	0.00859853	4	8	4
RL32	60S ribosomal protein L32	P62911	Belongs to the ribosomal protein L32e family	1	1	Up	0.0441	T	0.0440961	1.60412	Yes	1	8	8	0
RM37	39S ribosomal protein L37	Q921S7	Belongs to the ribosomal protein S30/L37 family.	2	1	Down	0.0023	G	0.343358	-1.13595	No	0.00230439	8	3	-5
RS3	40S ribosomal protein S3	P62908	A component of the 40S small ribosomal subunit	9	5	Up	0.0085	T	0.00846959	2.45774	Yes	1	7	7	0
SYSC	Serine--tRNA ligase; cytoplasmic	P26638	Catalyzes the attachment of serine to tRNA(Ser).	9	2	Up	0.0468	T	0.0467564	1.6871	Yes	0.51854	6	7	1
Transcription, RNA Processing & Modification
AN32E	Acidic leucine-rich nuclear phosphoprotein 32 family member E	P97822	Histone chaperone that removes histone H2A.Z/H2AFZ from the nucleosome; Inhibits activity of PP2A.	2	1	Up	0.0086	G		-1.08321	No	0.00859853	1	6	5
ELOC	Transcription elongation factor B polypeptide 1	P83940	Aka elongin; a general transcription elongation factor	4	2	Up	0.0328	G	0.356062	1.18717	No	0.0327904	3	7	4
Non-Muscle Cell-specific Biogenesis/Structure/Function
ASPN	Asporin	Q99MQ4	Binds calcium; critical regulator of TGF-beta in articular cartilage by blocking the TGF-beta/receptor interaction	6	2	Down	0.0086	G		1.00565	No	0.00859853	6	1	-5
ATLA2	Atlastin-2	Q6PA06	GTPase that functions in endoplasmic reticulum tubular network biogenesis	9	2	Down	0.0058	T	0.00576813	-1.56063	Yes	1	8	8	0
COFA1	Collagen alpha-1(XV) chain; Contains: Restin	O35206	Stabilizes microvessels and muscle cells, both in heart and in skeletal muscle; potently inhibits angiogenesis.	6	2	Down	0.0064	T	0.00635405	-1.33008	Yes	0.228046	8	7	-1
CYTB	Cystatin-B	Q62426	An intracellular thiol proteinase	2	2	Up	0.0408	G		-1.0659	No	0.0407595	2	6	4
DPYL1	Dihydropyrimidinase-related protein 1	P97427	Necessary for signaling by class 3 semaphorins and subsequent remodeling of the cytoskeleton.	1	1	Up	0.0498	T	0.0497945	1.27425	Yes	0.588693	5	6	1
DPYL2	Dihydropyrimidinase-related protein 2	O08553	Plays a role in neuronal development and polarity	18	7	Up	0.018	T	0.0179768	1.42041	Yes	1	8	8	0
GLNA	Glutamine synthetase	P15105	Essential for proliferation of fetal skin fibroblasts.	9	2	Up	0.0086	G	0.0265867	-1.28805	Yes	0.00859853	4	8	4
ITA6	Integrin alpha-6	Q61739	Component of heterodimeric receptor for ECM proteins	2	1	Up	0.0358	T	0.0357984	1.45262	No	0.298182	4	6	2
K2C8	Keratin; type II cytoskeletal 8	P11679	Helps to link the contractile apparatus to dystrophin at the costameres of striated muscle.	1	1	Up	0.0464	T	0.0464265	1.38965	Yes	1	8	8	0
MOES	Moesin	P26041	Probably involved in connections of major cytoskeletal structures to the plasma membrane.	21	11	Up	0.0397	T	0.0397015	1.60008	Yes	1	8	8	0
MYL6B	Myosin light chain 6B; AltName: Full=Smooth muscle and nonmuscle myosin light chain alkali 6B	Q8CI43	Regulatory light chain of myosin. Does not bind calcium	3	1	Up	0.0346	T	0.034575	1.32269	Yes	1	8	8	0
PERI	Peripherin	P15331	Class-III neuronal intermediate filament protein.	2	2	Up	0.0344	T	0.0343973	1.62766	Yes	1	8	8	0
REEP5	Receptor expression-enhancing protein 5	Q60870	Interacts with ATL1 and ATL2.	1	1	Up	0.0302	T	0.0301762	1.41217	Yes	0.588693	5	6	1
RHOA	Transforming protein RhoA	Q9QUI0	Regulates plasma membrane assembly of focal adhesions and actin stress fibers.	9	2	Up	0.0044	T	0.00444671	2.17911	No	0.096885	7	4	-3
S10AB	Protein S100-A11	P50543	Calcium-binding protein involved in cell cycle progression and signal transduction	4	3	Up	0.0486	T	0.0486477	1.29249	Yes	0.228046	7	8	1
TAGL2	Transgelin-2	Q9WVA4	Belongs to the calponin family; an actin-binding protein and tumor suppressor	14	6	Up	0.029	T	0.0289611	2.48042	Yes	1	8	8	0
TLN2	Talin-2	Q71LX4	A major component of focal adhesion plaques that links integrin to the actin cytoskeleton	10	1	Down	0.0015	G		-1.26702	No	0.00146346	7	1	-6
VIME	Vimentin	P20152	Intermediate filament protein expressed in proliferating myoblasts and other cell types	41	30	Up	0.0236	T	0.0235845	1.74506	Yes	1	8	8	0
Muscle Cell-specific Biogenesis/Structure/Function
ACYP2	Acylphosphatase-2; muscle type isozyme	P56375	Muscle-type acylphosphatase targeting the Ca2+/Mg2+-ATPase from sarcoplasmic reticulum of skeletal muscle; increased with muscle differentiation.	9	7	Up	0.0193	T	0.0192954	1.41574	Yes	1	8	8	0
FHL3	Four and a half LIM domains protein 3; AltName: skeletal muscle LIM-protein 2	Q9R059	FHL3 is a novel alpha7/beta1 integrin-interacting protein	9	5	Up	0.0105	T	0.0104987	1.27979	Yes	1	8	8	0
MYL4	Myosin light chain 4; fetal isoform	P09541	Myosin light chain expressed in fetal skeletal and ventricular muscle.	5	3	Down	0.0145	T	0.0145471	-1.57435	Yes	1	8	8	0
MYOM3	Myomesin-3	A2ABU4	May link the intermediate filament cytoskeleton to the M-disk of striated muscle; mainly expressed in slow muscle	14	2	Down	0.0086	G	0.181326	1.66293	Yes	0.00859853	8	4	-4
MYOZ2	Myozenin-2	Q9JJW5	Links Z line proteins to the sarcomere; modulates calcineurin signaling; may play a role in myofibrillogenesis.	5	1	Down	0.0328	G	0.579694	-1.13562	No	0.0327904	7	3	-4
SGCG	Gamma-sarcoglycan	P82348	A subcomponent of the dystrophin-glycoprotein complex; strongly expressed in skeletal muscle; detected in proliferating myoblasts	3	1	Down	0.0328	G	0.964815	-1.02213	No	0.0327904	7	3	-4
UN45B	Protein unc-45 homolog B	Q8CGY6	A co-chaperone for HSP90 required for proper folding of the myosin motor domain; mediates sarcomere formation during muscle cell development; detected in fusing myoblasts	11	2	Up	0.0086	G	0.207234	1.90732	No	0.00859853	4	8	4
Post-translational Modification/Protein Turnover
CAN1	Calpain-1 catalytic subunit	O35350	Non-lysosomal protease involved in cytoskeletal remodeling and signal transduction.	10	2	Up	0.0328	G		-1.70389	No	0.0327904	3	7	4
ECI2	Enoyl-CoA delta isomerase 2; mitochondrial	Q9WUR2	Mitochondrial isomerase of enoyl-CoA species	6	2	Down	0.0328	G	0.781909	1.03734	No	0.0327904	7	3	-4
PDIA3	Protein disulfide-isomerase A3	P27773	Catalyzes rearrangement of disulfide bonds in proteins	25	14	Up	0.011	T	0.0109516	1.52393	Yes	1	8	8	0
PREP	Presequence protease; mitochondrial	Q922N1	ATP-independent protease that degrades mitochondrial transit peptides	5	2	Down	0.0086	G	0.631948	1.09255	Yes	0.00859853	8	4	-4
TXND5	Thioredoxin domain-containing protein 5	Q91W90	Possesses thioredoxin activity; reduces insulin disulfide bonds.	6	2	Up	0.0124	T	0.012378	1.78475	Yes	0.51854	7	6	-1
BRCC3	Lys-63-specific deubiquitinase BRCC36	P46737	Metalloprotease targeting 'Lys-63'-linked polyubiquitin chains; component of the BRCA1-A complex	1	1	Up	0.0408	G	0.940761	1.0773	No	0.0407595	2	6	4
UBE2K	Ubiquitin-conjugating enzyme E2 K	P61087	Accepts ubiquitin from the E1 complex and catalyzes its covalent attachment to other proteins.	3	1	Up	0.0197	T	0.0196765	1.87033	Yes	0.588693	5	6	1
Signal Transduction
2ABA	Serine/threonine-protein phosphatase 2A 55 kDa regulatory subunit B alpha isoform	Q6P1F6	The B regulatory subunit of PPA2; may modulate substrate selectivity and phosphatase catalytic activity	5	2	Up	0.0328	G		-1.20656	No	0.0327904	3	7	4
ACBP	Acyl-CoA-binding protein	P31786	Intracellular carrier of medium and long chain acyl-CoA esters.	7	6	Up	0.031	T	0.031004	1.44448	Yes	1	8	8	0
ATAD1	ATPase family AAA domain-containing protein 1	Q9D5T0	Regulates surface expression of AMPA receptors, thereby controlling synaptic plasticity and learning and memory.	5	1	Up	0.0408	G	0.960908	1.01053	No	0.0407595	2	6	4
DYSF	Dysferlin	Q9ESD7	Key calcium ion sensor involved in sarcolemma repair of both skeletal and cardiomyocyte membranes disrupted by mechanical stress.	27	7	Up	0.0093	T	0.0092853	1.29305	Yes	1	8	8	0
MP2K1	Dual specificity mitogen-activated protein kinase kinase 1; AltName: MAPK/ERK kinase 1	P31938	Dual specificity protein kinase which acts as an essential component of the MAP kinase signal transduction pathway	3	3	Down	0.0023	G	0.444039	1.29753	No	0.00230439	8	3	-5
PA2G4	Proliferation-associated protein 2G4	P50580	May play a role in a ERBB3-regulated signal transduction pathway	3	1	Up	0.0262	T	0.0262335	1.55318	Yes	1	8	8	0
SPRY4	SPRY domain-containing protein 4	Q91WK1	Inhibitor of the Ras/MAPK cascade, a pathway crucial for developmental processes	4	1	Up	0.0481	T	0.0481146	1.36309	Yes	1	8	8	0
Intracellular Trafficking & Secretion
ARF1	ADP-ribosylation factor 1	P84078	GTP-binding protein that functions as an allosteric activator of the cholera toxin catalytic subunit, an ADP-ribosyltransferase.	6	2	Up	0.0328	G	0.586486	-1.63715	No	0.0327904	3	7	4
ARF2	ADP-ribosylation factor 2	Q8BSL7	GTP-binding protein that functions as an allosteric activator of the cholera toxin catalytic subunit, an ADP-ribosyltransferase.	4	2	Up	0.0328	G	0.586486	-1.63715	No	0.0327904	3	7	4
ARF3	ADP-ribosylation factor 3	P61205	GTP-binding protein that functions as an allosteric activator of the cholera toxin catalytic subunit, an ADP-ribosyltransferase.	5	2	Up	0.0328	G	0.586486	-1.63715	No	0.0327904	3	7	4
ARFG1	ADP-ribosylation factor GTPase-activating protein 1; Short=ARF GAP 1	Q9EPJ9	GTPase-activating protein (GAP) for the ADP ribosylation factor 1 (ARF1); involved in membrane trafficking and vesicle transport	2	1	Up	0.0491	T	0.0490925	1.53976	Yes	1	8	8	0
RAB13	Ras-related protein Rab-13	Q9DD03	Rabs are small GTPases and key regulators of intracellular membrane trafficking and synaptic vessical formation	1	1	Down	0.0086	G	0.0272938	1.29101	Yes	0.00859853	8	4	-4
RAB15	Ras-related protein Rab-15	Q8K386	See RAB13	2	1	Down	0.0086	G	0.0272938	1.29101	Yes	0.00859853	8	4	-4
RAB1A	Ras-related protein Rab-1A	P62821	See RAB13	6	2	Up	0.0028	T	0.00283212	1.41586	Yes	1	8	8	0
RAB35	Ras-related protein Rab-35	Q6PHN9	See RAB13	3	1	Down	0.0086	G	0.0272938	1.29101	Yes	0.00859853	8	4	-4
RAB8A	Ras-related protein Rab-8A	P55258	See RAB13	3	2	Up	0.006	T	0.00604597	1.30363	Yes	0.228046	8	7	-1
RAB8B	Ras-related protein Rab-8B	P61028	See RAB13	2	1	Down	0.0086	G	0.0272938	1.29101	Yes	0.00859853	8	4	-4
SC61B	Protein transport protein Sec61 subunit beta	Q9CQS8	Necessary for protein translocation in the endoplasmic reticulum.	1	1	Up	0.0275	G	0.243417	1.37876	Yes	0.0275267	5	8	3
TIM44	Mitochondrial import inner membrane translocase subunit TIM44	O35857	Essential component of the PAM complex required for the translocation of transit peptide-containing proteins from the inner membrane into the mitochondrial matrix.	2	2	Down	0.0086	G			No	0.00859853	6	1	-5
Defense Mechanisms, Immune Response
NNRD	ATP-dependent (S)-NAD(P)H-hydrate dehydratase	Q9CZ42	Repairs damaged form of NAD(P)H that results from enzymatic or heat-dependent hydration.	6	2	Up	0.0021	T	0.00213784	1.69822	No	0.12547	6	3	-3
NNRE	NAD(P)H-hydrate epimerase	Q8K4Z3	With NAD(P)HX epimerase, repairs damaged form of NAD(P)H resulting from enzymatic or heat-dependent hydration.	6	5	Up	0.0279	T	0.0279176	1.32978	Yes	1	8	8	0
Protein Folding/Chaperone Function
CLUS	Clusterin	Q06890	Extracellular chaperone that prevents stress-induced aggregation of blood plasma proteins; protects cells against apoptosis and against cytolysis by complement.	3	2	Up	0.0086	G		-1.56233	No	0.00859853	1	6	5
DNJA2	DnaJ homolog subfamily A member 2	Q9QYJ0	Co-chaperone of Hsc70.	6	2	Up	0.0086	G	0.852924	-1.08944	No	0.00859853	4	8	4
HSPB2	Heat shock protein beta-2	Q99PR8	Belongs to the small heat shock protein (HSP20) family; may regulate DMP kinase;	4	3	Up	0.0314	T	0.0313816	1.28763	Yes	0.51854	7	6	-1
