# Supplementary material for: Effects of delayed NSAID administration after experimental eccentric contraction injury – A cellular and proteomics study
Source: PLoS One. 2017 Feb 28;12(2):e0172486. doi: 10.1371/journal.pone.0172486 (PMC5330483; doi:10.1371/journal.pone.0172486)
Supplement: S2 Table — (XLSX) [file pone.0172486.s002.xlsx]

## Sheet: Sheet1
									T-Test			G-Test
PROTEIN	Protein Name	Accession Number	Short Description of Function	TOTAL # PEPTIDES	# of PEPTIDES PASSING FILTERS	Up or Down w NSAIDs	MINIMUM P-VALUE	Test	T-TEST P-VALUE	FOLD CHANGE	>3 BOTH GROUPS	G-TEST P-VALUE	No NSAID	NSAID	NSAID minus No NSAID
Apoptosis-Related
1433E	14-3-3 protein epsilon	P62259	Adapter protein implicated in the regulation of a large spectrum of signaling pathways; mediates an essential anti-apoptotic signal that promotes cell survival.	23	16	Down	0.0281	T	0.0280595	-1.45356	Yes	1	8	9	1
1433Z	14-3-3 protein zeta/delta	P63101	See 1433E	14	8	Down	0.0346	T	0.0345829	-1.59244	Yes	1	8	9	1
BAG1	BAG family molecular chaperone regulator 1	Q60739	A novel Bcl-2-binding anti-apoptosis protein	1	1	Down	0.0019	T	0.00193432	-13.9338	Yes	0.705811	6	6	0
CO4A2	Collagen alpha-2(IV) chain	Q8BPI9	An ECM protein; cleavage generates canstatin that induces Fas-dependent apoptosis.	8	1	Up	0.0472	T	0.0471787	1.99984	Yes	0.929361	7	8	1
GLRX5	Glutaredoxin-related protein 5; mitochondrial	Q80Y14	Involved in iron homeostasis; protect against ROS-induced apoptosis	4	2	Down	0.0057	T	0.00573754	-1.53535	Yes	1	8	9	1
MTFP1	Mitochondrial fission process protein 1	Q9CRB8	Involved in mitochondrial division; loss-of-function leads to apoptosis	3	2	Down	0.0053	G	0.473479	1.50207	No	0.00534612	6	1	-5
MTNB	Methylthioribulose-1-phosphate dehydratase	Q9WVQ5	Functions in the methionine salvage pathway; may inhibit the CASP1-related inflammatory response (pyroptosis), the CASP9-dependent apoptotic pathway and the cytochrome c-dependent and APAF1-mediated cell death; expressed in skeletal muscle; upregulated with hypoxia/ischemia	5	2	Down	0.0353	T	0.0353037	-1.93432	Yes	0.489606	5	7	2
RAF1	RAF proto-oncogene serine/threonine-protein kinase	Q99N57	Serine/threonine-protein kinase that acts as a regulatory link between the membrane-associated Ras GTPases and the MAPK/ERK cascade, thereby functioning as a switch determining cell fate decisions including proliferation, differentiation, apoptosis, survival and oncogenic transformation.	1	1	Down	0.0129	G	0.105052	1.75512	Yes	0.0128844	8	5	-3
TCTP	Translationally-controlled tumor protein	P63028	Involved in calcium binding and microtubule stabilization; implicated in cell growth and prevention of apoptosis; antagonizes apoptosis by inserting into the mitochondrial membrane and inhibiting Bax dimerization.	12	7	Down	0.0063	T	0.00630592	-2.03158	Yes	1	8	9	1
THIM	3-ketoacyl-CoA thiolase; mitochondrial	Q8BWT1	Abolishes BNIP3-mediated apoptosis and mitochondrial damage	28	23	Down	0.0283	T	0.0282862	-1.47661	Yes	1	8	9	1
THIOM	Thioredoxin; mitochondrial	P97493	Has an anti-apoptotic function and plays an important role in the regulation of mitochondrial membrane potential	2	2	Down	0.0396	T	0.0395705	-1.75254	Yes	1	8	9	1
Enzyme Inhibitor
MUG1	Murinoglobulin-1	P28665	Belongs to the alpha-2-macroglobulin family of protease inhibitors	22	4	Down	0.0228	T	0.0227534	-2.80071	Yes	1	8	9	1
PEBP1	Phosphatidylethanolamine-binding protein 1	P70296	Serine protease inhibitor which inhibits thrombin and chymotrypsin but not trypsin, tissue type plasminogen activator and elastase.	14	11	Down	0.0248	T	0.0248238	-1.50192	Yes	1	8	9	1
SPA3C	Serine protease inhibitor A3C	P29621	Serpin A3 (aka alpha-1-antichymotrypsin) is an acute phase protein that inhibits neutrophil cathepsin G and mast cell chymases; is induced by eccentric contraction injury.	7	6	Down	0.0409	T	0.0409266	-2.03045	Yes	1	8	9	1
SPA3G	Serine protease inhibitor A3G	Q5I2A0	see SPA3C	5	4	Down	0.045	T	0.0449688	-2.23966	Yes	1	8	9	1
SPA3K	Serine protease inhibitor A3K	P07759	see SPA3C; SPA3K inhibits TNF-α-induced disruption of barrier structure and function.	27	19	Down	0.0073	T	0.00731127	-2.65665	Yes	1	8	9	1
SPA3M	Serine protease inhibitor A3M	Q03734	see SPA3C	10	9	Down	0.0096	T	0.00957246	-2.73662	Yes	1	8	9	1
SPA3N	Serine protease inhibitor A3N	Q91WP6	see SPA3C	6	4	Down	0.045	T	0.0449688	-2.23966	Yes	1	8	9	1
Cell Cycle Control, Cell Division, Chromatin Structure & Dynamics
FIS1	Mitochondrial fission 1 protein	Q9CQ92	Involved in mitochondrial fission during cell replication; can induce cytochrome C release leading to apoptosis	4	3	Down	0.0044	T	0.00435722	-1.94901	Yes	0.209036	7	9	2
GCP2	Gamma-tubulin complex component 2	Q921G8	Gamma-tubulin complex functions in microtubule nucleation at the centrosome	1	1	Up	0.0004	T	0.000435996	2.37812	Yes	0.771303	5	5	0
KC1D	Casein kinase I isoform delta	Q9DC28	Essential serine/threonine-protein kinase that regulates diverse cellular growth and survival processes including Wnt signaling, DNA repair and circadian rhythms	1	1	Up	0.0153	T	0.0152613	2.37032	Yes	0.209036	7	9	2
NEDD8	NEDD8	P29595	Ubiquitin-like protein important in cell cycle control and embryogenesis	1	1	Up	0.0218	G	0.0298021	-1.64896	Yes	0.021834	5	9	4
NUDC3	NudC domain-containing protein 3	Q8BWW5	Maintains stability of dynein intermediate chain; levels increase after the G1/S transition	1	1	Up	0.0218	G	0.330121	-1.68397	Yes	0.021834	5	9	4
PP1A	Serine/threonine-protein phosphatase PP1-alpha catalytic subunit	P62137	Protein phosphatase that associates with over 200 regulatory proteins to form highly specific holoenzymes which dephosphorylate hundreds of biological targets. Protein phosphatase 1 (PP1) is essential for cell division, and participates in the regulation of glycogen metabolism, muscle contractility and protein synthesis. I	10	8	Down	0.0429	T	0.0428956	-1.52668	Yes	1	8	9	1
PP1B	Serine/threonine-protein phosphatase PP1-beta catalytic subunit	P62141	see PPIA	13	7	Down	0.031	T	0.0310208	-1.53938	Yes	1	8	9	1
PP2AA	Serine/threonine-protein phosphatase 2A catalytic subunit alpha isoform	P63330	Major phosphatase for microtubule-associated proteins; modulates activity of phosphorylase B kinase casein kinase 2, mitogen-stimulated S6 kinase, and MAP-2 kinase.	10	5	Down	0.0388	T	0.0388484	-1.96418	Yes	1	8	9	1
TERA	Transitional endoplasmic reticulum ATPase	Q01853	Necessary for the fragmentation of Golgi stacks during mitosis and for their reassembly after mitosis.	52	33	Down	0.0261	T	0.0260656	-1.6238	Yes	1	8	9	1
Metabolism & Transport
AATM	Aspartate aminotransferase	P05202	Catalyzes the irreversible transamination of the L-tryptophan metabolite L-kynurenine to form kynurenic acid (KA). Plays a key role in amino acid metabolism. Important for metabolite exchange between mitochondria and cytosol. Facilitates cellular uptake of long-chain free fatty acids.	54	44	Down	0.0354	T	0.0354024	-1.45334	Yes	1	8	9	1
ACADL	Long-chain specific acyl-CoA dehydrogenase	P51174	Lipid metabolism; mitochondrial fatty acid beta oxidation	33	27	Down	0.0156	T	0.015556	-1.64975	Yes	1	8	9	1
ACON	Aconitate hydratase; mitochondrial	Q99KI0	Carbohydrate metabolism; catalyzes the isomerization of citrate to isocitrate via cis-aconitate	75	50	Down	0.0274	T	0.0274173	-1.52624	Yes	1	8	9	1
ADH1	Alcohol dehydrogenase 1	P00329	Zn(2+)-dependent dehydrogenase	7	3	Down	0.0192	T	0.019163	-2.23865	Yes	0.0685336	6	9	3
ADHX	Alcohol dehydrogenase class-3	P28474	Class-III ADH catalyzes the oxidation of long-chain primary alcohols and the oxidation of S-(hydroxymethyl) glutathione.	17	9	Down	0.0402	T	0.0402484	-1.66037	Yes	1	8	9	1
ALAT1	Alanine aminotransferase 1	Q8QZR5	Catalyzes the reversible transamination between alanine and 2-oxoglutarate to form pyruvate and glutamate.	14	3	Down	0.0021	T	0.00213503	-3.08334	No	0.0805619	2	6	4
ALBU	Serum albumin	P07724	Main protein of plasma; regulates colloidal osmotic pressure of blood; binds water,Zn(2+), Ca(2+), Na(+), K(+), fatty acids, hormones, etc.	95	72	Down	0.0227	T	0.0226843	-2.04271	Yes	1	8	9	1
ALD2	Aldose reductase-related protein 2	P45377	Catalyzes the conversion of alditol + NAD(P)(+) = aldose + NAD(P)H.	3	2	Down	0.0415	T	0.0414562	-1.75693	Yes	1	8	9	1
ALDOA	Fructose-bisphosphate aldolase A	P05064	Key enzyme in glycolysis and gluconeogenesis. In vertebrates, three forms are found: aldolase A in muscle, aldolase B in liver and aldolase C in brain.	106	78	Down	0.0195	T	0.0194539	-1.57425	Yes	1	8	9	1
ALDOC	Fructose-bisphosphate aldolase C	P05063	See ALDOA	16	11	Down	0.021	T	0.0209563	-1.76347	Yes	1	8	9	1
ALDR	Aldose reductase	P45376	Catalyzes the NADPH-dependent reduction of carbonyl-containing compounds to their corresponding alcohols.	16	13	Down	0.0299	T	0.0299155	-1.76454	Yes	1	8	9	1
ATOX1	Copper transport protein ATOX1	O08997	Binds and deliver cytosolic copper to the copper ATPase proteins. May be important in cellular antioxidant defense	2	2	Up	0.0048	G	0.709753	-1.22939	No	0.00482174	1	7	6
ATPA	ATP synthase subunit alpha, mitochondrial	Q03265	Mitochondrial membrane ATP synthase (F(1)F(0) ATP synthase or Complex V) produces ATP from ADP in the presence of a proton gradient across the membrane which is generated by electron transport complexes of the respiratory chain. Interacts with ATPAF2.	2	2	Down	0.0008	G	0.470936	-1.75068	No	0.0008176	7	1	-6
CACP	Carnitine O-acetyltransferase	P47934	Acetylase specific for short chain fatty acids.	24	18	Down	0.0398	T	0.0398079	-1.46793	Yes	1	8	9	1
CES1D	Carboxylesterase 1D	Q8VCT4	Major lipase in white adipose tissue	3	1	Up	0.0185	G	0.921178	-1.11846	No	0.0184888	1	6	5
COQ5	2-methoxy-6-polyprenyl-1;4-benzoquinol methylase; mitochondrial	Q9CXI0	Cofactor ubiquinone biosynthesis; belongs to the class I-like SAM-binding methyltransferase superfamily.	6	3	Up	0.0464	T	0.0463571	1.7275	Yes	0.929361	7	8	1
COQ9	Ubiquinone biosynthesis protein COQ9	Q8K1Z0	Lipid-binding protein involved in the biosynthesis of coenzyme Q, also named ubiquinone, an essential lipid-soluble electron transporter for aerobic cellular respiration	13	7	Down	0.0454	T	0.0453731	-1.35324	Yes	1	8	9	1
CYC	Cytochrome c; somatic	P62897	Electron carrier protein	14	10	Down	0.0341	T	0.0340626	-1.6136	Yes	1	8	9	1
CYTB	Cystatin-B	Q62426	Intracellular thiol proteinase inhibitor; show similarity to fetuins, kininogens, histidine-rich glycoproteins and cystatin-related proteins.	2	2	Up	0.0048	G	0.905062	-1.13863	No	0.00482174	1	7	6
DCUP	Uroporphyrinogen decarboxylase	P70697	Catalyzes the decarboxylation of four acetate groups of uroporphyrinogen-III	3	1	Up	0.0185	G	0.0302356	-3.33009	No	0.0184888	1	6	5
DHE3	Glutamate dehydrogenase 1; mitochondrial	P26443	Converts L-glutamate into alpha-ketoglutarate.	24	11	Down	0.0352	T	0.0352484	-1.62022	Yes	1	8	9	1
DNPEP	Aspartyl aminopeptidase	Q9Z2W0	Aminopeptidase with specificity towards an acidic amino acid at the N-terminus; releases N-terminal aspartate or glutamate from a peptide, with a preference for aspartate.	7	3	Down	0.0147	T	0.0147491	-1.91121	Yes	1	8	9	1
EST1	Liver carboxylesterase 1	Q8VCC2	Involved in the detoxification of xenobiotics and in the activation of ester and amide prodrugs.	1	1	Up	0.0185	G	0.921178	-1.11846	No	0.0184888	1	6	5
EST1C	Carboxylesterase 1C	P23953	Catalyzes breakdown of carboxylic ester to yield an alcohol + a carboxylate.	13	8	Down	0.002	T	0.00204595	-3.03148	Yes	1	8	9	1
ESTD	S-formylglutathione hydrolase	Q9R0P3	Catalyzes the chemical reaction: S-formylglutathione + H2O yielding glutathione + formate; participates in methane metabolism.	9	7	Down	0.0087	T	0.00867925	-2.13421	Yes	1	8	9	1
ETFB	Electron transfer flavoprotein subunit beta	Q9DCW4	Serves as a specific electron acceptor for several dehydrogenases; transfers electrons to the main mitochondrial respiratory chain via ETF-ubiquinone oxidoreductase (ETF dehydrogenase)	14	14	Down	0.037	T	0.0370487	-1.52476	Yes	1	8	9	1
FAHD1	Acylpyruvase FAHD1; mitochondrial	Q8R0F8	Hydrolyzes acetylpyruvate and fumarylpyruvate in vitro.	5	3	Down	0.0478	T	0.0478298	-1.49325	Yes	1	8	9	1
GLGB	1;4-alpha-glucan-branching enzyme	Q9D6Y9	Involved in glycan/glycogen biosynthesis.	20	13	Down	0.015	T	0.014964	-1.79593	Yes	1	8	9	1
GRHPR	Glyoxylate reductase/hydroxypyruvate reductase	Q91Z53	Has hydroxy-pyruvate reductase, glyoxylate reductase and D-glycerate dehydrogenase enzymatic activities.	11	6	Down	0.0239	T	0.0238723	-1.47841	Yes	1	8	9	1
HXK1	Hexokinase-1	P17710	One of 4 major vertebrate glucose-phosphorylating enzymes involved in carbohydrate/hexose metabolism; in rapidly growing tumor cells, isoform HK1 is markedly elevated.	5	3	Down	0.0362	G	0.0961484	-1.7661	Yes	0.0362199	8	6	-2
HXK3	Hexokinase-3	Q3TRM8	See HXK1	3	2	Down	0.0362	G	0.156303	-1.68006	Yes	0.0362199	8	6	-2
IPYR2	Inorganic pyrophosphatase 2; mitochondrial	Q91VM9	Catalyzes the reaction: diphosphate + H(2)O = 2 phosphate.	6	1	Down	0.0185	G	0.602934	1.20128	No	0.0184888	7	3	-4
K6PP	6-phosphofructokinase type C	Q9WUA3	Catalyzes the phosphorylation of D-fructose 6-phosphate to fructose 1,6-bisphosphate by ATP, the first committing step of glycolysis.	4	3	Down	0.0316	T	0.0316308	-2.64726	Yes	0.30216	7	6	-1
KAD3	GTP:AMP phosphotransferase AK3; mitochondrial	Q9WTP7	Involved in maintaining the homeostasis of cellular nucleotides by catalyzing the interconversion of nucleoside phosphates. Has GTP:AMP phosphotransferase and ITP:AMP phosphotransferase activities.	5	1	Down	0.0407	T	0.0406651	-2.36048	Yes	1	8	9	1
KCRS	Creatine kinase S-type; mitochondrial	Q6P8J7	Reversibly catalyzes the transfer of phosphate between ATP and various phosphogens (e.g. creatine phosphate), thus plays a central role in energy transduction in tissues with large, fluctuating energy demands, such as skeletal muscle.	58	45	Down	0.0279	T	0.0278596	-1.40446	Yes	1	8	9	1
KHK	Ketohexokinase	P97328	Involved in carbohydrate and fructose metabolism	2	2	Down	0.0048	G	0.567627	1.34882	No	0.00482174	7	2	-5
KPYR	Pyruvate kinase PKLR	P53657	Key enzyme of glycolysis; 4 isozymes of mammalian pyruvate kinase: L (liver), R (red cells), M1 (muscle, heart, brain) and M2 (fetal isoform).	1	1	Down	0.037	T	0.0370005	-1.48974	Yes	1	8	9	1
LDHC	L-lactate dehydrogenase C chain	P00342	Key enzyme of glycolysis	3	2	Down	0.0393	T	0.0393361	-1.44234	Yes	1	8	9	1
LGUL	Lactoylglutathione lyase	Q9CPU0	Catalyzes the conversion of hemimercaptal, formed from methylglyoxal and glutathione, to S-lactoylglutathione. Involved in the regulation of TNF-induced transcriptional activity of NF-kappa-B.	7	5	Down	0.037	T	0.0370334	-1.70553	Yes	1	8	9	1
MDHC	Malate dehydrogenase	P14152	Catalyzes the reaction (S)-malate + NAD(+) = oxaloacetate + NADH; acetylation at Lys-118 dramatically enhances enzyma:tic activity and promotes adipogenic differentiation.	28	19	Down	0.0306	T	0.0306054	-1.65939	Yes	1	8	9	1
MPI	Mannose-6-phosphate isomerase	Q924M7	Involved in the synthesis of the GDP-mannose and dolichol-phosphate-mannose required for a number of critical mannosyl transfer reactions	15	8	Down	0.0165	T	0.0164541	-1.8401	Yes	1	8	9	1
NB5R1	NADH-cytochrome b5 reductase 1	Q9DB73	NADH-cytochrome b5 reductases are involved in desaturation and elongation of fatty acids, cholesterol biosynthesis, drug metabolism, and, in erythrocyte, methemoglobin reduction	9	2	Up	0.0218	G	0.566409	-1.35989	Yes	0.021834	5	9	4
NB5R2	NADH-cytochrome b5 reductase 2	Q3KNK3	See NB5R1	2	1	Up	0.0218	G	0.611756	-1.31419	Yes	0.021834	5	9	4
NDKA	Nucleoside diphosphate kinase A; aka Tumor metastatic process-associated protein	P15532	Major enzyme in the synthesis of nucleoside triphosphates other than ATP; involved in cell proliferation, differentiation and development, signal transduction, G protein-coupled receptor endocytosis, and gene expression.	9	7	Down	0.0145	T	0.0145179	-1.66066	Yes	1	8	9	1
NDUA5	NADH dehydrogenase [ubiquinone] 1 alpha subcomplex subunit 5	Q9CPP6	Accessory subunit of the mitochondrial membrane respiratory chain NADH dehydrogenase (Complex I), that is believed not to be involved in catalysis. Complex I functions in the transfer of electrons from NADH to the respiratory chain. The immediate electron acceptor for the enzyme is believed to be ubiquinone (By similarity).	9	6	Down	0.0418	T	0.041811	-1.25996	Yes	1	8	9	1
NDUB7	NADH dehydrogenase [ubiquinone] 1 beta subcomplex subunit 7	Q9CR61	See NDUA5	8	2	Down	0.011	T	0.0109667	-3.5243	Yes	0.398856	6	5	-1
NDUB9	NADH dehydrogenase [ubiquinone] 1 beta subcomplex subunit 9	Q9CQJ8	See NDUA5	16	12	Down	0.0489	T	0.0488601	-1.32164	Yes	1	8	9	1
NDUV3	NADH dehydrogenase [ubiquinone] flavoprotein 3; mitochondrial	Q8BK30	See NDUA5	2	2	Down	0.0395	T	0.0395139	-2.08462	Yes	1	8	9	1
NTF2	Nuclear transport factor 2	P61971	Facilitates protein transport into the nucleus	3	3	Down	0.0491	T	0.04908	-1.37181	Yes	1	8	9	1
ODBA	2-oxoisovalerate dehydrogenase subunit alpha; mitochondrial	P50136	The complex catalyzes the overall conversion of alpha-keto acids to acyl-CoA and CO(2).	3	1	Down	0.0053	G	0.094009	3.55992	No	0.00534612	6	1	-5
ODO2	Dihydrolipoyllysine-residue succinyltransferase component of 2-oxoglutarate dehydrogenase complex; mitochondrial	Q9D2G2	The complex catalyzes the overall conversion of 2-oxoglutarate to succinyl-CoA and CO(2).	18	13	Down	0.0256	T	0.0256094	-1.519	Yes	1	8	9	1
PEX1	Peroxisome biogenesis factor 1	Q5BL07	Required for protein import into the peroxisome matrix.	1	1	Down	0.0319	T	0.0319491	-1.98277	Yes	0.209036	7	9	2
PGM1	Phosphoglucomutase-1	Q9D0F9	Participates in both the breakdown and synthesis of glucose.	68	48	Down	0.0229	T	0.0229	-1.60667	Yes	1	8	9	1
PRDX1	Peroxiredoxin-1	P35700	Involved in redox regulation of the cell and protection against oxidative damage	18	11	Down	0.0489	T	0.0488698	-1.50357	Yes	1	8	9	1
PRDX6	Peroxiredoxin-6	O08709	Involved in redox regulation of the cell and protection against oxidative damage	15	12	Down	0.0466	T	0.0466074	-1.59686	Yes	1	8	9	1
PURA1	Adenylosuccinate synthetase isozyme 1	P28650	Component of the purine nucleotide cycle which interconverts IMP and AMP to regulate the nucleotide levels in various tissues.	36	31	Down	0.0113	T	0.0113196	-1.59131	Yes	1	8	9	1
PYGB	Glycogen phosphorylase; brain form	Q8CI94	An important allosteric enzyme in carbohydrate metabolism	25	21	Down	0.0418	T	0.0417805	-1.47006	Yes	1	8	9	1
PYGL	Glycogen phosphorylase; liver form	Q9ET01	See PYGB	16	13	Down	0.025	T	0.0249991	-1.44236	Yes	1	8	9	1
QCR10	Cytochrome b-c1 complex subunit 10	Q9CPX8	Inolved in oxidative phosphorylation	1	1	Down	0.0034	T	0.00336722	-2.11354	Yes	1	8	9	1
QCR6	Cytochrome b-c1 complex subunit 6	P99028	See QCR10	7	4	Down	0.0259	T	0.0258577	-1.36339	Yes	1	8	9	1
QCR9	Cytochrome b-c1 complex subunit 9	Q8R1I1	See QCR10	1	1	Down	0.0268	T	0.0267623	-1.91954	Yes	1	8	9	1
SAHH	Adenosylhomocysteinase	P50247	Plays a key role in the control of methylations via regulation of the intracellular concentration of adenosylhomocysteine; amino acid biosynthesis	14	7	Down	0.0251	T	0.0250505	-1.82899	Yes	1	8	9	1
SCOT1	Succinyl-CoA:3-ketoacid coenzyme A transferase 1; mitochondrial	Q9D0K2	Involved in ketone metabolism	21	16	Down	0.0241	T	0.0241234	-1.6756	Yes	1	8	9	1
SUCB2	Succinyl-CoA ligase [GDP-forming] subunit beta; mitochondrial	Q9Z2I8	Catalyzes the GTP-dependent ligation of succinate and CoA to form succinyl-CoA.	11	2	Down	0.0203	T	0.0203465	-2.55266	Yes	0.892856	6	7	1
TPIS	Triosephosphate isomerase	P17751	Involved in gluconeogenesis	37	29	Down	0.0272	T	0.0272416	-1.49602	Yes	1	8	9	1
TRFE	Serotransferrin	Q63915	Iron-binding blood plasma glycoprotein that controls the level of free iron in biological fluids.	46	38	Down	0.0136	T	0.0135793	-2.24579	Yes	1	8	9	1
TTHY	Transthyretin	P07309	Thyroid hormone-binding protein	5	1	Down	0.0116	T	0.0116077	-3.21653	Yes	0.892856	6	7	1
Translation, Ribosome Structure/Function/Biogenesis
ABCF1	ATP-binding cassette sub-family F member 1	Q6P542	Required for efficient Cap- and IRES-mediated mRNA translation initiation.	1	1	Up	0.0127	T	0.0126856	3.57641	Yes	0.30216	7	6	-1
EF1A2	Elongation factor 1-alpha 2	P62631	Promotes the GTP-dependent binding of aminoacyl-tRNA to the A-site of ribosomes during protein biosynthesis.	41	22	Down	0.0312	T	0.0311859	-1.48308	Yes	1	8	9	1
EF1D	Elongation factor 1-delta	P57776	Stimulates the exchange of GDP bound to EF-1-alpha to GTP, regenerating EF-1-alpha for another round of transfer of aminoacyl-tRNAs to the ribosome.	9	7	Down	0.0055	T	0.00546909	-1.50162	Yes	1	8	9	1
EF2	Elongation factor 2	P58252	[FUNCTION] Catalyzes the GTP-dependent ribosomal translocation step during translation elongation. During this step, the ribosome changes from the pre-translocational (PRE) to the post-translocational (POST) state as the newly formed A-site-bound peptidyl-tRNA and P-site-bound deacylated tRNA move to the P and E sites, respectively. Catalyzes the coordinated movement of the two tRNA molecules, th…	52	43	Down	0.0216	T	0.0216317	-1.61315	Yes	1	8	9	1
EFTU	Elongation factor Tu	Q8BFR5	Promotes the GTP-dependent binding of aminoacyl-tRNA to the A-site of ribosomes during protein biosynthesis	27	19	Down	0.0446	T	0.0446162	-1.56265	Yes	1	8	9	1
ERF3A	Eukaryotic peptide chain release factor GTP-binding subunit ERF3A	Q8R050	Involved in translation termination in response to the termination codons UAA, UAG and UGA.	3	1	Up	0.0196	T	0.0196435	1.56929	Yes	1	8	9	1
ERF3B	Eukaryotic peptide chain release factor GTP-binding subunit ERF3B	Q149F3	Involved in translation termination in response to the termination codons UAA, UAG and UGA.	1	1	Up	0.0196	T	0.0196435	1.56929	Yes	1	8	9	1
HNRPC	Heterogeneous nuclear ribonucleoproteins C1/C2	Q9Z204	Binds pre-mRNA and nucleates the assembly of 40S hnRNP particles. Specifically recognizes and binds N6-methyladenosine (m6A)-containing RNAs, a modification present at internal sites of mRNAs that affects mRNA splicing, processing and stability	2	1	Up	0.0053	G	0.386169	1.32885	No	0.00534612	2	8	6
HNRPD	Heterogeneous nuclear ribonucleoprotein D0	Q60668	Binds with high affinity to RNA molecules that contain AU-rich elements (AREs) found within the 3'-UTR of many proto-oncogenes and cytokine mRNAs. Also binds to double- and single-stranded DNA sequences in a specific manner and functions a transcription factor.	4	2	Down	0.0219	T	0.0218515	-2.11132	Yes	1	8	9	1
RL12	60S ribosomal protein L12	P35979	Ribosomal protein; binds directly to 26S ribosomal RNA.	6	6	Down	0.0123	T	0.0122959	-1.71204	Yes	1	8	9	1
RL13	60S ribosomal protein L13	P47963	Belongs to the ribosomal protein L13E family	2	2	Down	0.0341	T	0.0340848	-1.92769	Yes	1	8	9	1
RL23	60S ribosomal protein L23	P62830	Belongs to the ribosomal protein L14P family	7	3	Up	0.0225	G	0.0432218	-1.99678	No	0.0224515	3	8	5
RL38	60S ribosomal protein L38	Q9JJI8	Belongs to the ribosomal protein L38e family	2	1	Up	0.0002	G			No	0.000238551	0	7	7
RL4	60S ribosomal protein L4	Q9D8E6	Belongs to the ribosomal protein L4P family	8	5	Up	0.0218	G	0.425748	-1.19714	Yes	0.021834	5	9	4
RL9	60S ribosomal protein L9	P51410	Belongs to the ribosomal protein L6P family.	7	3	Up	0.0257	G	0.67942	-1.16084	No	0.0257003	2	7	5
RLA2	60S acidic ribosomal protein P2	P99027	Ribosomal phosphoprotein involved in the elongation step of protein synthesis.	9	5	Down	0.021	T	0.0209635	-1.92612	Yes	1	8	9	1
RS14	40S ribosomal protein S14	P62264	Belongs to the ribosomal protein S11P family	6	4	Down	0.018	T	0.0180122	-1.6571	Yes	1	8	9	1
RS19	40S ribosomal protein S19	Q9CZX8	Belongs to the ribosomal protein S10P family.	4	2	Up	0.0003	G	0.871886	1.05886	No	0.000298931	2	9	7
RS20	40S ribosomal protein S20	P60867	Belongs to the ribosomal protein S10P family	3	2	Down	0.0126	T	0.012551	-2.29633	Yes	1	8	9	1
RS27	40S ribosomal protein S27	Q6ZWU9	Belongs to the ribosomal protein S27e family	3	1	Up	0.0016	G	0.194758	-2.10037	No	0.00155515	3	9	6
RS27L	40S ribosomal protein S27-like	Q6ZWY3	Belongs to the ribosomal protein S27e family	2	1	Up	0.0016	G	0.194758	-2.10037	No	0.00155515	3	9	6
RS3	40S ribosomal protein S3	P62908	Component of the 40S ribosomal subunit (By similarity); has endonuclease activity and plays a role in repair of damaged DNA	9	5	Down	0.0269	T	0.0268744	-3.00733	Yes	0.0723987	4	8	4
RS7	40S ribosomal protein S7	P62082	Required for rRNA maturation; belongs to the ribosomal protein S7e family.	5	4	Down	0.0231	T	0.0231128	-1.89047	Yes	1	8	9	1
SAR1A	GTP-binding protein SAR1a	P36536	Involved in transport from the endoplasmic reticulum to the Golgi apparatus	4	1	Up	0.0241	T	0.024096	1.62299	Yes	1	8	9	1
SYHC	Histidine--tRNA ligase; cytoplasmic	Q61035	Belongs to the class-II aminoacyl-tRNA synthetase family	4	2	Down	0.0214	T	0.0214484	-1.36241	Yes	1	8	9	1
TRNT1	CCA tRNA nucleotidyltransferase 1; mitochondrial	Q8K1J6	Adds and repairs the conserved 3'-CCA sequence necessary for the attachment of amino acids to the 3' terminus of tRNA molecules, using CTP and ATP as substrates	3	2	Down	0.0014	T	0.00137818	-2.92164	Yes	1	8	9	1
Transcription, RNA Processing & Modification
CNBP	Cellular nucleic acid-binding protein	P53996	Single-stranded DNA-binding protein, with specificity to the sterol regulatory element (SRE); involved in sterol-mediated repression.	6	5	Down	0.0037	T	0.00366137	-2.70517	Yes	1	8	9	1
ELOC	Transcription elongation factor B polypeptide 1	P83940	Also known as elongin; is a general transcription elongation factor that increases the RNA polymerase II transcription elongation past template-encoded arresting sites.	4	2	Up	0.0225	G	0.196555	-1.3633	No	0.0224515	3	8	5
LMCD1	LIM and cysteine-rich domains protein 1	Q8VEE1	Represses GATA6-induced transcriptional activation of genes; inhibits DNA binding of GATA1 and GATA4	28	19	Down	0.0323	T	0.0322733	-2.07325	Yes	1	8	9	1
PCBP3	Poly(rC)-binding protein 3	P57722	Single-stranded nucleic acid binding protein that binds preferentially to oligo dC	2	1	Up	0.0063	G	0.664911	1.07324	Yes	0.00630899	4	9	5
SRSF7	Serine/arginine-rich splicing factor 7	Q8BL97	Required for pre-mRNA splicing.	1	1	Up	0.0185	G	0.116247	-3.52456	No	0.0184888	1	6	5
U5S1	116 kDa U5 small nuclear ribonucleoprotein component	O08810	Component of the U5 snRNP and the U4/U6-U5 tri-snRNP complex required for pre-mRNA splicing; binds GTP	3	1	Down	0.0378	T	0.0378424	-1.68666	Yes	1	8	9	1
YBOX2	Y-box-binding protein 2	Q9Z2C8	Major constituent of messenger ribonucleoprotein particles (mRNPs);binds to Y-box consensus promoter element	4	3	Down	0.015	T	0.0149566	-2.71084	No	0.0224515	3	8	5
YBOX3	Y-box-binding protein 3	Q9JKB3	Binds to the GM-CSF promoter; also binds full length mRNA and to short RNA sequences containing the consensus site 5'-UCCAUCA-3'; may have a role in translation repression.	14	7	Down	0.026	T	0.0260212	-2.01587	Yes	1	8	9	1
Non-muscle Cell-specific Biogenesis/Structure/Function
ACTN1	Alpha-actinin-1	Q7TPR4	F-actin cross-linking protein which is thought to anchor actin to a variety of intracellular structures.; colocalizes with MYOZ2 and PPP3CA at the Z-line of heart and skeletal muscle.	24	19	Up	0.0422	T	0.0421883	1.46286	Yes	1	8	9	1
ATLA2	Atlastin-2	Q6PA06	GTPase tethering membranes through formation of trans-homooligomers and mediating homotypic fusion of endoplasmic reticulum membranes; functions in endoplasmic reticulum tubular network biogenesis.	9	2	Up	0.0159	T	0.0159352	1.69994	Yes	1	8	9	1
CAZA1	F-actin-capping protein subunit alpha-1	P47753	F-actin-capping proteins bind in a Ca(2+)-independent manner to the fast growing ends of actin filaments (barbed end) thereby blocking the exchange of subunits at these ends. Unlike other capping proteins (such as gelsolin and severin), these proteins do not sever actin filaments.	4	1	Up	0.0258	T	0.02577	1.58044	Yes	1	8	9	1
CAZA2	F-actin-capping protein subunit alpha-2	P47754	See CAZA1	13	8	Up	0.0386	T	0.0385956	1.53324	Yes	1	8	9	1
CKAP4	Cytoskeleton-associated protein 4	Q8BMK4	High-affinity epithelial cell surface receptor for APF (anti-proliferative factor); mediates the anchoring of the endoplasmic reticulum to microtubules.	3	1	Down	0.0347	T	0.0347072	-2.18595	Yes	0.209036	7	9	2
CLU	Clustered mitochondria protein homolog	Q8CHD9	Involved in mitochondrial biogenesis and proper cytoplasmic distribution of mitochondria.	2	1	Up	0.0387	T	0.0386612	2.04305	Yes	0.857639	5	6	1
CNPY2	Protein canopy homolog 2	Q9QXT0	Positive regulator of neurite outgrowth by stabilizing myosin regulatory light chain (MRLC).	4	3	Up	0.0388	T	0.0387705	1.58826	Yes	0.489606	5	7	2
COF1	Cofilin-1	P18760	Binds to F-actin and exhibits pH-sensitive F-actin depolymerizing activity; regulates actin cytoskeleton dynamics; important for normal progress through mitosis and normal cytokinesis.	11	4	Down	0.0294	T	0.0293712	-2.57356	Yes	1	8	9	1
DPYL2	Dihydropyrimidinase-related protein 2	O08553	Plays a role in neuronal development and polarity, as well as in axon growth and guidance, neuronal growth cone collapse and cell migration; necessary for signaling by class 3 semaphorins and subsequent remodeling of the cytoskeleton.	18	4	Down	0.041	T	0.041012	-1.74122	Yes	1	8	9	1
EMAL1	Echinoderm microtubule-associated protein-like 1	Q05BC3	Modulates the assembly and organization of the microtubule cytoskeleton	3	1	Up	0.0257	G	0.505781	-1.20186	No	0.0257003	2	7	5
EPDR1	Mammalian ependymin-related protein 1	Q99M71	Secreted protein associated with the extracellular matrix, probably with collagen fibrils; function appears to be related to cell contact phenomena involving the extracellular matrix.	5	4	Up	0.0063	G	0.446895	-1.32537	Yes	0.00630899	4	9	5
EZRI	Ezrin	P26040	Involved in connections of major cytoskeletal structures to the plasma membrane.	6	4	Down	0.0354	T	0.03536	-1.88097	Yes	1	8	9	1
GOGA3	Golgin subfamily A member 3	P55937	Plays an important role in spermatogenesis and/or testis development; probably identical with the serologically detectable male antigen (SDM); probably involved in maintaining Golgi structure.; detected at low levels in all tissues.	3	1	Up	0.0063	G	0.994589	1.00254	Yes	0.00630899	4	9	5
ITB1	Integrin beta-1	P09055	Large component of multiple adherence molecule heterodimers that each recognize specific extracellular matrix proteins	5	1	Down	0.0257	G	0.752369	-1.1933	No	0.0257003	6	2	-4
K2C7	Keratin; type II cytoskeletal 7	Q9DCV7	Intermediate filament protein; blocks interferon-dependent interphase and stimulates DNA synthesis in cells; there are two types of cytoskeletal and microfibrillar keratin: I (acidic; 40-55 kDa) and II (neutral to basic; 56-70 kDa).	1	1	Down	0.0258	T	0.0257697	-1.53876	Yes	1	8	9	1
K2C8	Keratin; type II cytoskeletal 8	P11679	See K2C7	1	1	Down	0.0258	T	0.0257697	-1.53876	Yes	1	8	9	1
KATL2	Katanin p60 ATPase-containing subunit A-like 2	Q9D3R6	Severs microtubules in vitro in an ATP-dependent manner; this activity may promote rapid reorganization of cellular microtubule arrays	1	1	Down	0.0319	T	0.0319491	-1.98277	Yes	0.209036	7	9	2
MOES	Moesin	P26041	Involved in connections of major cytoskeletal structures to the plasma membrane	21	9	Down	0.0112	T	0.0111585	-2.19119	Yes	1	8	9	1
MYH10	Myosin-10	Q61879	Non-muscle myosin heavy chain	5	1	Up	0.0208	T	0.0208077	1.42701	Yes	1	8	9	1
NIPS2	Protein NipSnap homolog 2	O55126	Protein NipSnap homolog 2 is a protein that in humans is encoded by the GBAS gene' is expressed most abundantly in heart and skeletal muscle; may be involved in vesicular transport.	17	16	Down	0.0326	T	0.0326385	-1.66019	Yes	1	8	9	1
PERI	Peripherin	P15331	Class III neuronal intermediate filament protein	2	2	Down	0.0175	T	0.0174959	-2.14267	Yes	1	8	9	1
RADI	Radixin	P26043	An actin barbed-end capping protein and a member of the ezrin/radixin/moesin (ERM) family of proteins whichlink actin filaments to membrane adhesion proteins.	21	9	Down	0.0106	T	0.0106259	-2.06524	Yes	1	8	9	1
SDPR	Serum deprivation-response protein	Q63918	May play a role in targeting PRKCA to caveolae.	7	2	Down	0.0224	T	0.022429	-1.56611	Yes	0.0685336	6	9	3
SHLB2	Endophilin-B2	Q8R3V5	Belongs to the endophilin family; endophilins have a prominent function in synaptic vesicle endocytosis (SVE), receptor trafficking and apoptosis, and in other processes that require remodeling of the membrane structure.	1	1	Down	0.0416	T	0.0416102	-1.86283	Yes	1	8	9	1
SKT	Sickle tail protein	Q8BHY1	Required for normal development of intervertebral disks.	1	1	Down	0.0344	T	0.0343583	-2.22343	Yes	1	8	9	1
SPAT5	Spermatogenesis-associated protein 5	Q3UMC0	May be involved in morphological and functional mitochondrial transformations during spermatogenesis; aberrantly expressed at the malignant conversion stage in a clonal epidermal model of chemical carcinogenesis.	1	1	Down	0.0319	T	0.0319491	-1.98277	Yes	0.209036	7	9	2
SPTN1	Spectrin alpha chain; non-erythrocytic 1	P16546	aka Fodrin, is involved in secretion; interacts with calmodulin in a calcium-dependent manner and is thus candidate for the calcium-dependent movement of the cytoskeleton at the membrane	25	2	Down	0.0011	G	0.475841	1.19314	No	0.00112041	8	3	-5
TAGL	Transgelin	P37804	Actin cross-linking/gelling protein of the calponin family.	9	2	Up	0.0185	G	0.0466843	-3.36276	No	0.0184888	1	6	5
TAGL2	Transgelin-2	Q9WVA4	See TAGL	14	5	Down	0.0195	T	0.0195289	-3.22317	Yes	0.209036	7	9	2
TBB2A	Tubulin beta-2A chain	Q7TMM9	Microtubule protein; the tubulin superfamily includes five distinct families, the alpha-, beta-, gamma-, delta-, and epsilon-tubulins; most microtubules are composed of alpha and beta tubulins	29	19	Down	0.0492	T	0.0491564	-1.65932	Yes	1	8	9	1
TBB2B	Tubulin beta-2B chain	Q9CWF2	See TBB2A	31	20	Down	0.046	T	0.0460049	-1.70841	Yes	1	8	9	1
TBB3	Tubulin beta-3 chain	Q9ERD7	See TBB2A	20	16	Down	0.048	T	0.0479885	-1.60583	Yes	1	8	9	1
TBB4A	Tubulin beta-4A chain	Q9D6F9	See TBB2A	32	22	Down	0.0492	T	0.0491534	-1.59667	Yes	1	8	9	1
TBB4B	Tubulin beta-4B chain	P68372	See TBB2A	37	26	Down	0.0369	T	0.0369433	-1.7003	Yes	1	8	9	1
TBB5	Tubulin beta-5 chain	Q8WUC1	See TBB2A	36	25	Down	0.043	T	0.0430064	-1.67514	Yes	1	8	9	1
TBB6	Tubulin beta-6 chain	Q922F4	See TBB2A	20	13	Down	0.036	T	0.035951	-1.77516	Yes	1	8	9	1
TYB4	Thymosin beta-4	P20065	Plays an important role in the organization of the cytoskeleton; binds to and sequesters actin monomers (G actin) and therefore inhibits actin polymerization; inhibits the entry of hematopoietic pluripotent stem cells into the S-phase.	7	5	Down	0.0128	T	0.0127699	-2.68111	Yes	1	8	9	1
VIME	Vimentin	P20152	Intermediate filament protein from hell	41	29	Down	0.0309	T	0.0308679	-2.08991	Yes	1	8	9	1
VP13C	Vacuolar protein sorting-associated protein 13C	Q8BX70	Member of the VPS13 family which are involved in trafficking of membrane proteins between trans-Golgi and pre-vacuolar compartments, in phagosome formation and in yeast prospore membrane morphogenesis; VPS13C is a novel lipid droplet protein that is increased during brown adipocyte differentiation and that is regulated by PKA activation.	1	1	Up	0.0225	G	0.718539	1.13312	No	0.0224515	3	8	5
WDR1	WD repeat-containing protein 1; aka Actin-interacting protein 1	O88342	Induces disassembly of actin filaments in conjunction with ADF/cofilin family proteins.	23	12	Down	0.0194	T	0.0194355	-1.80127	Yes	1	8	9	1
Muscle cell-specific Biogenesis/Structure/Function
ACTN2	Alpha-actinin-2	Q9JI91	Skeletal muscle F-actin cross-linking protein of skeletal muscle; forms heterodimers with ACTN3; interacts with ADAM12, MYOZ1, MYOZ2 and MYOZ3.	114	83	Up	0.0379	T	0.0378729	1.56719	Yes	1	8	9	1
ACTN3	Alpha-actinin-3	O88990	Fast-twitch skeletal muscle-specific actin cross-linking protein; localized to the Z-disc where it helps to anchor the myofibrillar actin filaments.	104	84	Up	0.0072	T	0.00715037	1.46459	Yes	1	8	9	1
ACYP2	Acylphosphatase-2	P56375	Hydrolyzes the phosphoenzyme intermediate of different membrane pumps, particularly the Ca2+/Mg2+-ATPase from sarcoplasmic reticulum of skeletal muscle; an increase of the MT isoform is associated with muscle differentiation.	9	7	Down	0.0006	T	0.000630521	-1.93996	Yes	1	8	9	1
ANKR2	Ankyrin repeat domain-containing protein 2	Q9WV06	Functions as a negative regulator of myocyte differentiation; may interact with both sarcoplasmic structural proteins and nuclear proteins to regulate gene expression during muscle development and in response to muscle stress.	21	11	Down	0.0344	T	0.0343814	-3.26016	Yes	1	8	9	1
CSRP3	Cysteine and glycine-rich protein 3; aka muscle LIM protein	P50462	Positive regulator of myogenesis; could play a role in mechanical stretch sensing; may be a scaffold protein that promotes the assembly of interacting proteins at Z-line structures; essential for calcineurin anchorage to the Z line and stress-induced calcineurin-NFAT activation.	13	9	Down	0.0288	T	0.0288278	-3.23375	Yes	1	8	9	1
DESM	Desmin	P31001	Desmin are class-III intermediate filaments found in muscle cells; in adult striated muscle they form a fibrous network connecting myofibrils to each other and to the plasma membrane from the periphery of the Z-line structures.	47	37	Down	0.0419	T	0.0418694	-1.33368	Yes	1	8	9	1
DYSF	Dysferlin	Q9ESD7	Key calcium ion sensor involved in the Ca(2+)-triggered synaptic vesicle-plasma membrane fusion; plays a role in the sarcolemma repair mechanism of both skeletal muscle and cardiomyocytes that permits rapid resealing of membranes disrupted by mechanical stress.	27	6	Down	0.0146	T	0.0145876	-1.58215	Yes	0.249262	8	8	0
FHL1	Four and a half LIM domains protein 1	P97447	LIM proteins contain a highly conserved double zinc finger motif called the LIM domain ("half-LIM" is a single zinc finger domain); play roles in cytoskeletal organisation, organ development and oncogenesis where they mediate protein:protein interactions. FHL1 is heavily expressed in skeletal and cardiac muscles; defects in the FHL1 gene are responsible for muscular dystrophy-like muscle disorder…	40	33	Down	0.0252	T	0.0252221	-2.00641	Yes	1	8	9	1
FHL3	Four and a half LIM domains protein 3	Q9R059	See FHL1	9	5	Down	0.0014	T	0.00139741	-1.45083	Yes	1	8	9	1
FITM1	Fat storage-inducing transmembrane protein 1	Q91V79	Plays an important role in lipid droplet accumulation; predominantly expressed in skeletal muscle and at lower levels in the heart (at protein level).	6	2	Up	0.0248	T	0.0248414	1.42239	Yes	1	8	9	1
KPB1	Phosphorylase b kinase regulatory subunit alpha; skeletal muscle isoform	P18826	Catalyzes the phosphorylation of serine in certain substrates, including troponin I; the alpha chain may bind calmodulin; involved in glycan/glycogen metabolism.	18	8	Up	0.0104	T	0.0103664	1.25204	Yes	1	8	9	1
KPYM	Pyruvate kinase PKM	Q91YI8	Glycolytic enzyme. There are 4 isozymes of pyruvate kinase in mammals (L, R, M1, M2) encoded by 2 different genes: PKLR and PKM. The L and R isozymes are generated from the PKLR by differential splicing of RNA; the M1 and M2 forms are produced from the PKM gene by differential splicing. L type is major isozyme in the liver, R is found in red cells, M1 is the main form in muscle, heart and brain, …	68	46	Down	0.0323	T	0.0322661	-1.44582	Yes	1	8	9	1
MLRS	Myosin regulatory light chain 2; skeletal muscle isoform	P97457	Myosin is a hexameric ATPase cellular motor protein composed of two heavy chains, two nonphosphorylatable alkali light chains, and two phosphorylatable regulatory light chains; MLRS is a myosin alkali light chain expressed in fast skeletal muscle.	71	50	Up	0.0073	T	0.00725374	1.54465	Yes	1	8	9	1
MYH1	Myosin-1; aka Myosin heavy chain; skeletal muscle; adult 1	Q5SX40	Myosin heavy chain; muscle contraction; predominantly expressed in slow-twitch adult muscle	450	327	Up	0.0378	T	0.0378038	1.39009	Yes	1	8	9	1
MYH3	Myosin-3	P13541	Muscle contraction	171	125	Up	0.03	T	0.029993	1.40297	Yes	1	8	9	1
MYH4	Myosin-4	Q5SX39	Myosin heavy chain; muscle contraction; predominantly expressed in fast-twitch adult muscles	498	359	Up	0.0225	T	0.0225152	1.39949	Yes	1	8	9	1
MYH6	Myosin-6; aka Myosin heavy chain; cardiac muscle alpha isoform	Q02566	Muscle contraction; the cardiac alpha isoform is a 'fast' ATPase myosin, while the beta isoform is a 'slow' ATPase.	122	79	Up	0.028	T	0.0280161	1.38809	Yes	1	8	9	1
MYH7	Myosin-7; aka Myosin heavy chain slow isoform	Q91Z83	See MYH6	124	76	Up	0.034	T	0.0340041	1.32443	Yes	1	8	9	1
MYH7B	Myosin-7B; aka Myosin cardiac muscle beta chain	A2AQP0	See MYH6	32	25	Up	0.0246	T	0.0245651	1.56586	Yes	1	8	9	1
MYH8	Myosin-8; aka Myosin heavy chain; skeletal muscle; perinatal	P13542	Myosin heavy chain; muscle contraction; predominantly expressed in perinatal (immature) muscle	313	243	Up	0.0344	T	0.0343817	1.39985	Yes	1	8	9	1
MYLK2	Myosin light chain kinase 2; skeletal/cardiac muscle	Q8VCR8	Implicated in the level of global muscle contraction and cardiac function; phosphorylates a specific serine in the N-terminus of a myosin light chain.	16	9	Down	0.0368	T	0.0368441	-1.34021	Yes	1	8	9	1
MYOZ3	Myozenin-3	Q8R4E4	May serve as intracellular binding protein linking Z line proteins such as alpha-actinin, gamma-filamin, TCAP/telethonin, LDB3/ZASP; plays an important role in the modulation of calcineurin signaling; may play a role in myofibrillogenesis; expressed specifically in skeletal (not cardiac) muscle and is enriched in fast-twitch muscle fibers.	7	2	Up	0.0282	T	0.0282397	1.70406	Yes	1	8	9	1
NACAM	Nascent polypeptide-associated complex subunit alpha; muscle-specific form	P70670	Cardiac- and muscle-specific transcription factor; may regulate genes involved in the development of myotubes and sarcomere organization; present in differentiated myotubes but not in myoblasts and is induced by wounding.	67	45	Down	0.0331	T	0.0331334	-1.5486	Yes	1	8	9	1
PDLI3	PDZ and LIM domain protein 3; aka Alpha-actinin-2-associated LIM protein	O70209	May play a role in the organization of actin filament arrays within muscle cells	17	12	Down	0.0385	T	0.0384879	-1.72857	Yes	1	8	9	1
RYR3	Ryanodine receptor 3	Q9QY91	Calcium channel that mediates the release of Ca(2+) from the sarcoplasmic reticulum into the cytoplasm in muscle and thereby plays a role in triggering muscle contraction.	7	5	Up	0.0338	T	0.0338404	1.2992	Yes	1	8	9	1
SPEG	Striated muscle-specific serine/threonine-protein kinase	Q62407	May have a role in regulating the growth and differentiation of arterial smooth muscle cells; isoform 1 is preferentially expressed in striated muscle.	14	2	Up	0.0207	T	0.0206835	1.77776	Yes	1	8	9	1
TELT	Telethonin	O70548	Muscle assembly regulating factor; mediates the antiparallel assembly of titin (TTN) molecules at the sarcomeric Z-disk; interacts with MYOZ1, MYOZ2 and MYOZ3.	4	4	Up	0.0218	G	0.495448	-1.27933	Yes	0.021834	5	9	4
TNNT1	Troponin T; slow skeletal muscle	O88346	Tropomyosin-binding subunit of troponin, the thin filament regulatory complex which confers calcium-sensitivity to striated muscle actomyosin ATPase activity.	2	1	Up	0.0185	T	0.0185373	1.32598	Yes	1	8	9	1
TRI72	Tripartite motif-containing protein 72	Q1XH17	Muscle-specific protein that plays a central role in cell membrane repair by nucleating the assembly of the repair machinery at injury sites; specifically binds phosphatidylserine	30	20	Down	0.0403	T	0.0403198	-1.37876	Yes	1	8	9	1
USMG5	Up-regulated during skeletal muscle growth protein 5	Q78IK2	Plays a critical role in maintaining the ATP synthase population in mitochondria.	3	3	Down	0.0458	T	0.0457879	-1.3074	Yes	1	8	9	1
XIRP2	Xin actin-binding repeat-containing protein 2	Q4U4S6	Protects actin filaments from depolymerization; interacts with ACTN2; expression is restricted to heart and skeletal muscle; present in the Z-disk region of skeletal muscle.	15	3	Down	0.0181	T	0.0180855	-2.15747	Yes	0.929361	7	8	1
Post-translational Modification, Protein Turnover
AMPL	Cytosol aminopeptidase	Q9CPY7	Presumably involved in the processing and regular turnover of intracellular proteins.	17	6	Down	0.0301	T	0.0301196	-1.74916	Yes	1	8	9	1
BRCC3	Lys-63-specific deubiquitinase BRCC36;	P46737	Metalloprotease that specifically cleaves 'Lys-63'-linked polyubiquitin chains.	1	1	Up	0.0003	G	0.973293	1.02263	No	0.000298931	2	9	7
CATD	Cathepsin D	P18242	Acid protease active in intracellular protein breakdown.	12	6	Down	0.0332	T	0.0331555	-2.05478	Yes	1	8	9	1
DCNL1	DCN1-like protein 1	Q9QZ73	Part of an E3 ubiquitin ligase complex for neddylation.	1	1	Down	0.0129	G	0.195412	1.6309	Yes	0.0128844	8	5	-3
LYPA1	Acyl-protein thioesterase 1	P97823	Hydrolyzes fatty acids from S-acylated cysteine residues in proteins such as trimeric G alpha proteins	6	4	Up	0.0231	T	0.0230995	1.82709	Yes	1	8	9	1
PDIA3	Protein disulfide-isomerase A3	P27773	Catalyzes rearrangement of disulfide bonds in proteins	25	12	Down	0.019	T	0.0190171	-2.05198	Yes	1	8	9	1
PIMT	Protein-L-isoaspartate(D-aspartate) O-methyltransferase	P23506	Catalyzes the methyl esterification of L-isoaspartyl and D-aspartyl residues in peptides and proteins that result from spontaneous decomposition of normal L-aspartyl and L-asparaginyl residues; plays a role in the repair and/or degradation of damaged proteins.	6	2	Down	0.0041	G	0.924093	-1.01845	Yes	0.00411625	8	4	-4
PPIA	Peptidyl-prolyl cis-trans isomerase A	P17742	Accelerates the folding of proteins by catalyzing the cis-trans isomerization of proline imidic peptide bonds in oligopeptides.	14	10	Down	0.0397	T	0.0396883	-1.68156	Yes	1	8	9	1
PPIB	Peptidyl-prolyl cis-trans isomerase B	P24369	See PPIA	3	2	Up	0.0048	G	0.0437922	-4.19686	No	0.00482174	1	7	6
PRS6B	26S protease regulatory subunit 6B	P54775	Involved in the ATP-dependent degradation of ubiquitinated proteins	6	2	Down	0.0011	G	0.601477	1.24726	No	0.00112041	8	3	-5
PSMD6	26S proteasome non-ATPase regulatory subunit 6	Q99JI4	Acts as a regulatory subunit of the 26S proteasome which is involved in the ATP-dependent degradation of ubiquitinated proteins.	4	2	Up	0.0053	G	0.731268	1.14691	No	0.00534612	2	8	6
SCRN3	Secernin-3	Q3TMH2	Belongs to the peptidase C69 family.	10	3	Down	0.0058	T	0.00575131	-1.85562	Yes	0.0954215	8	7	-1
TXND5	Thioredoxin domain-containing protein 5	Q91W90	Possesses thioredoxin activity; catalyzes the formation, breakage, and rearrangement of disulfide bonds.	6	1	Down	0.0174	T	0.0174369	-2.43684	Yes	0.892856	6	7	1
UB2L3	Ubiquitin-conjugating enzyme E2 L3	P68037	Ubiquitin-conjugating enzyme E2 that specifically acts with HECT-type and RBR family E3 ubiquitin-protein ligases.	6	4	Down	0.0196	T	0.0195539	-1.3054	Yes	1	8	9	1
UBE2K	Ubiquitin-conjugating enzyme E2	P61087	Accepts ubiquitin from the E1 complex and catalyzes its covalent attachment to other proteins.	3	1	Down	0.0212	T	0.0212322	-2.15961	Yes	0.857639	5	6	1
UCHL5	Ubiquitin carboxyl-terminal hydrolase isozyme L5	Q9WUP7	Protease that pecifically cleaves 'Lys-48'-linked polyubiquitin chains.	2	1	Up	0.005	T	0.00500713	1.70356	Yes	1	8	9	1
UGGG1	UDP-glucose:glycoprotein glucosyltransferase 1	Q6P5E4	Recognizes glycoproteins with minor folding defects; reglucosylates single N-glycans near the misfolded part of the protein, thus providing quality control for protein folding in the endoplasmic reticulum; reglucosylated proteins are recognized by calreticulin for recycling to the endoplasmic reticulum and refolding or degradation	5	1	Up	0.0003	G	0.977838	-1.01082	No	0.000298931	2	9	7
DPM1	Dolichol-phosphate mannosyltransferase	O70152	Transfers mannose from GDP-mannose to dolichol monophosphate to form dolichol phosphate mannose (Dol-P-Man) which is the mannosyl donor in pathways leading to N-glycosylation, glycosyl phosphatidylinositol membrane anchoring, and O-mannosylation of proteins; catalytic subunit of the dolichol-phosphate mannose (DPM) synthase complex.	1	1	Down	0.0281	T	0.0280721	-1.414	Yes	0.4512	6	8	2
GSTO1	Glutathione S-transferase omega-1	O09131	Exhibits glutathione-dependent thiol transferase and dehydroascorbate reductase activities.	5	1	Down	0.0257	G	0.0719297	2.75579	No	0.0257003	6	2	-4
SPRY4	SPRY domain-containing protein 4	Q91WK1	The SPRY domain is a ~140 amino acid region that adopts a novel fold consisting of a β-sandwich structure formed by two four-stranded antiparallel β-sheets with a unique topology. In combination with the B30.2 domain, these two domains adopt an immunoglobulin-like fold. SPRY4 is an inhibitor of the receptor-transduced mitogen-activated protein kinase (MAPK) signaling pathway	4	1	Down	0.0299	T	0.029858	-1.48773	Yes	0.249262	8	8	0
Signal Transduction
ACBP	Acyl-CoA-binding protein	P31786	Binds medium- and long-chain acyl-CoA esters with very high affinity and may function as an intracellular carrier of acyl-CoA esters.	7	7	Down	0.0028	T	0.00282839	-1.73526	Yes	1	8	9	1
ANXA1	Annexin A1	P10107	Calcium/phospholipid-binding protein which promotes membrane fusion and exocytosis; also regulates phospholipase A2 activity.	9	3	Up	0.0257	G	0.675515	-1.47105	No	0.0257003	2	7	5
ANXA2	Annexin A2	P07356	Calcium-regulated membrane-binding protein whose affinity for calcium is greatly enhanced by anionic phospholipids.	20	10	Down	0.0376	T	0.0375571	-1.62638	Yes	1	8	9	1
ARAF	Serine/threonine-protein kinase A-Raf	P04627	Involved in the transduction of mitogenic signals from the cell membrane to the nucleus; may also regulate the TOR signaling cascade	1	1	Down	0.0129	G	0.105052	1.75512	Yes	0.0128844	8	5	-3
BIN1	Myc box-dependent-interacting protein 1	O08539	May be involved in regulation of synaptic vesicle endocytosis; may act as a tumor suppressor and inhibits malignant cell transformation.	18	14	Down	0.017	T	0.0169887	-1.72527	Yes	1	8	9	1
BRAF	Serine/threonine-protein kinase B-raf	P28028	Involved in the transduction of mitogenic signals from the cell membrane to the nucleus	1	1	Down	0.0129	G	0.105052	1.75512	Yes	0.0128844	8	5	-3
CA2D1	Voltage-dependent calcium channel subunit alpha-2/delta-1	O08532	Voltage-sensitive calcium channels (VSCC) mediate the entry of calcium ions into excitable cells and are involved in a variety of calcium-dependent processes, including muscle contraction, hormone or neurotransmitter release, gene expression, cell motility, cell division and cell death. The alpha-2/delta subunit of voltage-dependent calcium channels regulates calcium current density and activatio…	24	16	Up	0.0417	T	0.0416879	1.3344	Yes	1	8	9	1
CAC1C	Voltage-dependent L-type calcium channel subunit alpha-1C	Q01815	α1 subunit forms the ion conducting pore giving rise to L-type calcium currents.	2	1	Up	0.0084	T	0.00843152	1.85252	Yes	0.055042	7	4	-3
CAC1D	Voltage-dependent L-type calcium channel subunit alpha-1D	Q99246	See CAC1C	2	1	Up	0.0084	T	0.00843152	1.85252	Yes	0.055042	7	4	-3
CAC1S	Voltage-dependent L-type calcium channel subunit alpha-1S	Q02789	See CAC1C	15	4	Up	0.0099	T	0.00988859	1.43573	Yes	1	8	9	1
CACB2	Voltage-dependent L-type calcium channel subunit beta-2	Q8CC27	The beta subunit of voltage-dependent calcium channels contributes to the function of the calcium channel by increasing peak calcium current, shifting the voltage dependencies of activation and inactivation, modulating G protein inhibition and controlling the alpha-1 subunit membrane targeting	1	1	Up	0.0218	G	0.513356	-1.23025	Yes	0.021834	5	9	4
CACB3	Voltage-dependent L-type calcium channel subunit beta-3	P54285	See CACB2	1	1	Up	0.0218	G	0.513356	-1.23025	Yes	0.021834	5	9	4
CACB4	Voltage-dependent L-type calcium channel subunit beta-3	Q8R0S4	See CACB2	1	1	Up	0.0218	G	0.513356	-1.23025	Yes	0.021834	5	9	4
NDRG2	Protein NDRG2	Q9QYG0	Contributes to the regulation of the Wnt signaling pathway; may be involved in dendritic cell and neuron differentiation; present in many developing tissues including heart, brain, skeletal muscle.	23	15	Down	0.0476	T	0.047557	-1.44014	Yes	1	8	9	1
PGP	Phosphoglycolate phosphatase	Q8CHP8	Phosphatase with broad substrate specificity	15	9	Down	0.0136	T	0.0136368	-1.63481	Yes	1	8	9	1
PHP14	14 kDa phosphohistidine phosphatase	Q9DAK9	Exhibits phosphohistidine phosphatase activity	4	4	Down	0.028	T	0.0279628	-2.02524	Yes	1	8	9	1
PLCB3	1-phosphatidylinositol 4;5-bisphosphate phosphodiesterase beta-3	P51432	Produces the second messenger molecules diacylglycerol (DAG) and inositol 1,4,5-trisphosphate (IP3); highly expressed in muscle.	2	1	Down	0.0302	T	0.0302235	-1.7477	Yes	1	8	9	1
Intracellular Trafficking and Secretion
ANXA6	Annexin A6	P14824	Belongs to a family of calcium-dependent membrane and phospholipid binding proteins.	42	31	Down	0.0241	T	0.0241062	-1.56513	Yes	1	8	9	1
ARFG1	ADP-ribosylation factor GTPase-activating protein 1	Q9EPJ9	GTPase-activating protein (GAP) for the ADP ribosylation factor 1 (ARF1); involved in membrane trafficking and /or vesicle transport.	2	1	Down	0.0424	T	0.0423562	-1.51099	Yes	1	8	9	1
COPA	Coatomer subunit alpha	Q8CIE6	A cytosolic protein complex that binds to dilysine motifs and reversibly associates with Golgi non-clathrin-coated vesicles, which further mediate biosynthetic protein transport from the ER, via the Golgi up to the trans Golgi network.	2	1	Down	0.0041	G	0.362722	-1.33733	Yes	0.00411625	8	4	-4
DYL1	Dynein light chain 1; cytoplasmic	P63168	One of several non-catalytic accessory components of the cytoplasmic dynein 1 complex that are involved in linking dynein to cargos and to adapter proteins that regulate dynein function.	1	1	Down	0.0401	T	0.0401127	-2.08371	Yes	0.194099	5	8	3
DYL2	Dynein light chain 2; cytoplasmic	Q9D0M5	See DYL1	2	1	Down	0.0401	T	0.0401127	-2.08371	Yes	0.194099	5	8	3
ERP29	Endoplasmic reticulum resident protein 29	P57759	Plays an important role in the processing of secretory proteins within the endoplasmic reticulum (ER), possibly by participating in the folding of proteins in the ER.	2	1	Up	0.0132	T	0.0131908	1.4865	Yes	0.194099	5	8	3
GDIA	Rab GDP dissociation inhibitor alpha	P50396	Regulates the GDP/GTP exchange reaction of most Rab proteins by inhibiting the dissociation of GDP from them, and the subsequent binding of GTP to them; Rab proteins are key regulators of intracellular vessicle trafficking.	8	2	Down	0.0363	T	0.0363027	-2.12038	Yes	0.249262	8	8	0
SAR1B	GTP-binding protein SAR1b	Q9CQC9	Involved in transport from the endoplasmic reticulum to the Golgi apparatus.	13	6	Up	0.0324	T	0.0324343	1.55904	Yes	1	8	9	1
SC61B	Protein transport protein Sec61 subunit beta	Q9CQS8	Necessary for protein translocation in the endoplasmic reticulum	1	1	Up	0.0218	G	0.216457	-1.42279	Yes	0.021834	5	9	4
Defense Mechanisms, Immune Response
A1AT1	Alpha-1-antitrypsin 1-1	P07758	Serine protease inhibitor; primary target is elastase; mice have up to 6, depending on strain	22	15	Down	0.0218	T	0.0218456	-2.35002	Yes	1	8	9	1
A1AT2	Alpha-1-antitrypsin 1-2	P22599	See A1AT1	22	14	Down	0.0219	T	0.021855	-2.37311	Yes	1	8	9	1
A1AT3	Alpha-1-antitrypsin 1-3	Q00896	See A1AT1	23	15	Down	0.0218	T	0.0218456	-2.35002	Yes	1	8	9	1
A1AT4	Alpha-1-antitrypsin 1-4	Q00897	See A1AT1	20	10	Down	0.0341	T	0.0341417	-2.17273	Yes	1	8	9	1
A1AT5	Alpha-1-antitrypsin 1-5	Q00898	See A1AT1	17	10	Down	0.024	T	0.0240346	-2.37811	Yes	1	8	9	1
AIMP1	Aminoacyl tRNA synthase complex-interacting multifunctional protein 1	P31230	Non-catalytic component of the multisynthase complex that stimulates the catalytic activity of cytoplasmic arginyl-tRNA synthase; possesses inflammatory cytokine activity and negatively regulates TGF-beta signaling.	5	3	Up	0.0218	G	0.102992	-1.55505	Yes	0.021834	5	9	4
ANT3	Antithrombin-III	P32261	Most important serine protease inhibitor in plasma that regulates the blood coagulation cascade; inhibits thrombin, matriptase-3/TMPRSS7, as well as factors IXa, Xa and Xia.	11	2	Up	0.0218	G	0.175155	-1.64294	Yes	0.021834	5	9	4
CO3	Complement C3	P01027	C3 plays a central role in the activation of the complement system.acts as a chemoattractant for neutrophils in chronic inflammation.	35	8	Down	0.0192	T	0.0192205	-2.25562	Yes	1	8	9	1
GPX3	Glutathione peroxidase 3	P46412	Protects cells and enzymes from oxidative damage, by catalyzing the reduction of hydrogen peroxide, lipid peroxides and organic hydroperoxide, by glutathione; secreted in plasma.	3	2	Down	0.0406	T	0.040649	-2.16069	Yes	0.892856	6	7	1
GPX5	Epididymal secretory glutathione peroxidase	P21765	See GPX3	1	1	Down	0.0447	T	0.0446734	-2.18372	Yes	0.455137	5	4	-1
IF2A	Eukaryotic translation initiation factor 2 subunit 1	Q6ZWX6	Functions in the early steps of protein synthesis by forming a ternary complex with GTP and initiator tRNA; located in cytoplasmic stress granules.	3	1	Up	0.0011	G			No	0.00112041	0	6	6
IF5A1	Eukaryotic translation initiation factor 5A-1	P63242	mRNA-binding protein involved in translation elongation; probably functions in a pathway involved in stress response and maintenance of cell wall integrity; regulates p53/TP53- and TNFalpha-dependent apoptosis.	12	9	Down	0.0298	T	0.0298325	-1.71349	Yes	1	8	9	1
IF5A2	Eukaryotic translation initiation factor 5A-2	Q8BGY2	See IF5A1	5	5	Down	0.0219	T	0.0218805	-1.81733	Yes	1	8	9	1
PTGR2	Prostaglandin reductase 2	Q8VDQ1	Functions as 15-oxo-prostaglandin 13-reductase and acts on 15-keto-PGE1, 15-keto-PGE2, 15-keto-PGE1-alpha and 15-keto-PGE2-alpha with highest activity towards 15-keto-PGE2; overexpression represses transcriptional activity of PPARG and inhibits adipocyte differentiation; widely expressed; heavily expressed in adipose tissues	9	5	Down	0.0415	T	0.0414545	-1.54553	Yes	1	8	9	1
TEBP	Prostaglandin E synthase 3	Q9R0Q7	Cytosolic prostaglandin synthase that catalyzes the oxidoreduction of prostaglandin endoperoxide H2 (PGH2) to prostaglandin E2 (PGE2).	4	4	Down	0.0288	T	0.0287849	-2.58018	Yes	0.0685336	6	9	3
THRB	Prothrombin	P19221	Thrombin precursor; functions in blood homeostasis, inflammation and wound healing.	3	2	Down	0.0297	T	0.0296795	-1.97149	Yes	0.0954215	8	7	-1
MSRB2	Methionine-R-sulfoxide reductase B2; mitochondrial;	Q78J03	Specifically reduces methionine (R)-sulfoxide back to methionine. upon oxidative stress, may play a role in the preservation of mitochondrial integrity by decreasing the intracellular reactive oxygen species build-up through its scavenging role, hence contributing to cell survival and protein maintenance.	2	1	Up	0.0016	G	0.104946	1.81881	No	0.00155515	3	9	6
PTMS	Parathymosin	Q9D0J8	Parathymosin may mediate immune function by blocking the effect of prothymosin alpha which confers resistance to certain opportunistic infections	1	1	Up	0.0053	G	0.644409	-1.29341	No	0.00534612	2	8	6
Extracellular Matrix
CO6A1	Collagen alpha-1(VI) chain	Q04857	Collagen VI acts as a cell-binding protein.	26	9	Up	0.0218	G	0.806186	1.0824	Yes	0.021834	5	9	4
CO6A2	Collagen alpha-2(VI) chain	Q02788	See CO6A	18	6	Down	0.0362	G	0.0743361	3.21296	Yes	0.0362199	8	6	-2
FBN2	Fibrillin-2	Q61555	Structural components of 10-12 nm extracellular calcium-binding microfibrils, which occur either in association with elastin or in elastin-free bundles.	1	1	Down	0.0129	G	0.464851	1.48275	Yes	0.0128844	8	5	-3
LAMB2	Laminin subunit beta-2	Q61292	Mediates attachment, migration and organization of cells into tissues during embryonic development by interacting with other extracellular matrix components. [	10	1	Down	0.0041	G	0.537971	-1.13341	Yes	0.00411625	8	4	-4
Protein Folding/Chaperone Function
CALR	Calreticulin	P14211	Calcium-binding chaperone that promotes folding, oligomeric assembly and quality control in the endoplasmic reticulum (ER) via the calreticulin/calnexin cycle. Henson et al recently showed a crucial role for cell-surface calreticulin in recognition and removal of apoptotic cells, cell debris and intracellular constituents; PMID 16239148	17	14	Down	0.0142	T	0.01423	-2.17938	Yes	1	8	9	1
CH10	10 kDa heat shock protein; mitochondrial	Q64433	Eukaryotic CPN10 homolog essential for mitochondrial protein biogenesis; belongs to the GroES chaperonin family.	4	4	Down	0.0333	T	0.0333017	-1.92633	Yes	1	8	9	1
DNJA2	DnaJ homolog subfamily A member 2	Q9QYJ0	Co-chaperone of Hsc70.	6	2	Up	0.0016	G	0.837717	-1.05328	No	0.00155515	3	9	6
GRP78	78 kDa glucose-regulated protein; aka Heat shock 70 kDa protein 5	P20029	Probably plays a role in facilitating the assembly of multimeric protein complexes inside the endoplasmic reticulum.	26	15	Down	0.0484	T	0.0484122	-1.49212	Yes	1	8	9	1
HSP72	Heat shock-related 70 kDa protein 2	P17156	Hsp70s stabilize preexistent proteins against stress-induced aggregation and mediate the folding of newly translated polypeptides in the cytosol as well as within organelles.	11	8	Down	0.0355	T	0.0354841	-1.51155	Yes	1	8	9	1
HSP74	Heat shock 70 kDa protein 4	Q61316	See HSP72	22	9	Down	0.0437	T	0.0437359	-1.94334	Yes	1	8	9	1
HSPB6	Heat shock protein beta-6	Q5EBG6	See HSP72	13	12	Down	0.0192	T	0.019217	-2.09551	Yes	1	8	9	1
NNRE	NAD(P)H-hydrate epimerase	Q8K4Z3	Catalyzes the epimerization of the S- and R-forms of NAD(P)HX, a damaged form of NAD(P)H that is a result of enzymatic or heat-dependent hydration.	6	4	Down	0.0143	T	0.014256	-1.80452	Yes	0.0954215	8	7	-1
TCPB	T-complex protein 1 subunit beta	P80314	Molecular chaperone; assists the folding of proteins upon ATP hydrolysis; known to play a role, in vitro, in the folding of actin and tubulin	7	2	Up	0.0002	G			No	0.000238551	0	7	7
TIDC1	Translocase of inner mitochondrial membrane domain-containing protein 1	Q8BUY5	Chaperone protein involved in the assembly of the mitochondrial NADH:ubiquinone oxidoreductase complex (complex I).	1	1	Up	0.0063	G	0.360133	-1.706	Yes	0.00630899	4	9	5
